# Supplementary material for: Design, Synthesis, and Anti-Melanogenic Activity of 2-Mercaptomethylbenzo[d]imidazole Derivatives Serving as Tyrosinase Inhibitors: An In Silico, In Vitro, and In Vivo Exploration
Source: Antioxidants (Basel). 2024 Oct 16;13(10):1248. doi: 10.3390/antiox13101248 (PMC11505594; doi:10.3390/antiox13101248)
Supplement: Supplementary file 1 [file antioxidants-13-01248-s001.zip]

Archive with 1 entries (1 files):
- antioxidants-3254278-supplementary.pdf
